# Supplementary material for: Verubulin (Azixa) Analogues with Increased Saturation: Synthesis, SAR and Encapsulation in Biocompatible Nanocontainers Based on Ca2+ or Mg2+ Cross-Linked Alginate
Source: Pharmaceuticals (Basel). 2023 Oct 21;16(10):1499. doi: 10.3390/ph16101499 (PMC10610134; doi:10.3390/ph16101499)
Supplement: Supplementary file 1 [file pharmaceuticals-16-01499-s001.zip]

Archive with 1 entries (1 files):
- pharmaceuticals-2638694-supplementary.pdf
